# Supplementary material for: Robust Adamantane-Based Membranes with Enhanced Conductivity for Vanadium Flow Battery Application
Source: Polymers (Basel). 2022 Apr 11;14(8):1552. doi: 10.3390/polym14081552 (PMC9029318; doi:10.3390/polym14081552)
Supplement: Supplementary file 1 [file polymers-14-01552-s001.zip]

Archive with 1 entries (1 files):
- polymers-1632481-supplementary.pdf
